# Supplementary material for: Using a bodily illusion to examine the motivational basis of interoceptive hunger cues
Source: Psychol Res. 2025 Sep 8;89(5):138. doi: 10.1007/s00426-025-02174-5 (PMC12417263; doi:10.1007/s00426-025-02174-5)
Supplement: Supplementary file 1 — Supplementary Material 1 [file 426_2025_2174_MOESM1_ESM.xlsx]

## Sheet: Exp24.4
Subject	age	gender	Rum_FD_like	Rum_FD_loc	Rum_NEU_like	Rum_NEU_loc	Machin_FD_like	Machin_FD_loc	Machin_NEU_like	Machin_NEU_loc	Sil_FD_like	Sil_FD_loc	Sil_NEU_like	Sil_NEU_loc	Hunger_rating	Mins_Since_Eating	Full_rating	Rum_Loud	Rum_Like	Rum_Arous	Rum_Identified	Rum_Meaning	Machin_Loud	Machin_Like	Machin_Arous	Machin_Identified	Machin_Meaning	MyStomRumbledInExp	MM_Empty	MM_Rumbling
1	18	2	5.5	5	1.625	1	5.125	1.5	2.375	1.375	6.375	3.875	2.375	3.625	5	120	3	5	1	4	1	1	6	1	2	0	1	2	5	5
2	19	2	5.5	1.75	1	1.375	4	1.375	1.125	1.125	5.125	4.25	1.125	3.625	3	90	7	4	5	4	1	1	7	2	2	0	0	1	6	6
3	18	2	2.5	1	1.5	2.125	4	1	2.5	1.375	4.25	3.625	3.375	2.875	1	69	3	4	1	1	0	0	7	4	1	1	1	1	6	6
4	19	2	3.125	1.375	1	1	3	1	1.5	1	4.125	3.25	1	2.875	3	180	5	2	3	2	1	1	6	1	1	1	1	1	5	4
6	18	2	4.25	3.375	1	3.125	4.125	1	1.125	1.125	3.25	4	1.75	3.25	2	240	5	5	4	1	1	1	7	1	1	1	1	4	5	5
7	19	1	3.75	1.375	1	1	3.5	1	1	1	3.5	4	1	4	5	90	1	4	4	1	1	1	6	3	1	1	1	1	5	2
8	19	2	2.125	1.5	1	1.375	1.25	1	1	1	2.375	3.25	1	2.125	1	120	5	6	4	1	1	1	7	1	1	1	1	1	5	5
9	19	1	5.625	5.125	1.125	1.75	4.875	1.375	1.25	1.625	5	3.625	1.25	3	6	90	3	5	4	2	1	1	7	1	1	1	1	3	5	4
10	19	2	4	1.75	1	1	5.25	1.125	1	1	5.625	3.625	1	3.25	4	10	3	4	4	2	1	0	7	2	1	1	0	1	6	6
11	18	2	5.25	5.875	1.25	5.75	3.875	1.25	1.5	1.25	5.125	4	1.125	4	5	120	2	5	1	2	1	1	6	1	1	1	1	3	4	4
12	19	2	3.75	4.125	1.125	3.125	3.375	1	1	1	4.75	4	1.125	4	1	180	7	4	4	1	1	1	7	1	1	1	1	1	3	4
13	21	2	6.125	5.375	4.125	5.375	5.625	1.125	4	1.125	6	3.875	2.75	3.375	5	130	3	3	1	1	1	1	7	2	2	1	1	3	6	5
14	19	2	4.75	4.625	1.25	4.375	3.375	1.625	2	1.25	3.75	4	1.125	4.125	3	30	5	3	4	1	1	1	6	2	1	1	0	2	5	4
15	18	1	5.25	2.875	5.75	2	5.375	3.5	5.75	3.25	7	4	5.5	3.875	5	695	2	2	4	2	1	0	5	6	5	1	1	1	5	4
16	18	1	4.25	3.375	1.5	3	4	1.875	2	1.75	4.5	2.875	1.375	2.875	3	60	5	4	2	1	1	1	5	3	2	1	1	2	3	2
17	23	2	5.375	6.125	4.75	5.875	5.125	1.375	4.625	2.125	5.125	3.875	4.625	4	6	50	2	5	4	2	1	1	7	5	4	0	1	3	5	5
18	24	2	1.25	4.25	1.125	4.875	1.625	1	1	1	1.375	2.5	1.125	3.625	1	35	4	3	1	1	0	0	5	4	1	1	1	3	3	3
19	18	1	4.375	4.25	2.375	2.125	1.5	1.5	1.75	1.625	2.5	3	1.875	3.25	5	90	2	4	3	2	1	1	5	2	1	1	1	3	5	5
20	18	1	4.25	3.75	2	3.25	5.375	2.75	3	3.75	3.75	3.5	2.25	4	4	90	3	5	2	1	0	0	6	4	1	1	1	1	1	3
21	19	1	5	2.25	1	2.625	5.5	1	1.75	1.375	4.375	3.625	2	4.5	4	75	4	4	3	1	1	1	5	2	1	1	1	3	1	4
22	18	2	1.75	2	1.125	1.5	3.25	1.625	1.375	1.125	4.375	3.25	1.25	3.375	6	2	3	2	3	1	1	1	6	1	1	0	0	1	2	2
23	19	2	5	1	1.875	1	4.875	1	1.125	1	4.625	4	1.25	3.625	5	45	2	5	3	4	1	1	6	2	1	1	1	1	5	3
25	35	1	5.625	2.375	2.5	3.5	4.75	1.625	1.25	2.5	4.875	4	2.75	4	4	90	4	3	5	4	0	0	7	2	1	1	0	1	5	5
26	19	2	6.625	7	2.75	4.5	4.75	1.875	3.125	4.75	4	4	2.75	4	3	30	5	4	3	2	1	1	7	2	2	1	1	4	6	6
27	19	2	4.75	2.625	1.25	2.375	4.875	1	1	1.375	3.875	4	1	4	6	180	1	4	4	5	1	1	5	3	1	1	0	3	5	6
28	20	2	3	2.125	1.5	1.875	4.25	1	1.125	1.75	4.375	3.625	1.875	2.875	2	150	6	4	1	1	0	0	7	1	1	1	1	1	1	4
29	18	2	4.625	5.75	1	6	5.375	1	1	1	5.125	4	1	3.625	5	300	2	3	5	1	1	1	6	5	1	0	0	3	6	5
30	27	1	4.375	3.25	1	3.5	4.75	3.375	1	4.125	3.875	4	1	4	3	480	5	3	2	1	1	1	6	4	2	1	1	1	3	2
31	19	2	5.875	6	3.5	5.25	5	5.5	3.125	5.625	5.125	4	2.875	4.25	7	180	2	5	4	3	1	1	5	5	3	1	1	4	4	5
32	18	2	4.125	1.25	1.375	2	3.875	1.125	1	1.125	3.375	3.625	1	3.625	2	80	5	5	4	2	1	0	7	1	1	1	0	1	5	4
33	18	2	5.125	4.5	1	1	4.375	1	1	1	3.875	4	1.5	3.625	6	300	2	4	2	1	1	1	5	4	1	1	1	2	4	6
34	19	2	2.875	3.25	3.625	3.75	3.625	3.625	3.5	3.125	4	3.875	3.875	4	3	50	6	3	2	2	0	1	5	5	3	0	1	1	4	4
35	18	2	4.25	1.625	1	1	3.25	1	1	1	5	4	2.25	3.25	5	5	3	4	1	2	1	1	7	1	1	1	1	4	4	5
36	16	1	5.25	5.25	1.875	4.875	4.875	1.75	1.875	2.125	3.625	4	2.625	4	6	190	2	4	2	1	1	1	6	5	1	1	1	4	4	4
37	18	2	4.375	5.5	4.5	4.875	4.625	4.5	4	3.75	3	4	4.25	4	2	258	5	3	4	2	1	1	5	2	1	1	1	3	6	3
38	22	2	3.875	1.625	1.625	1.25	3.875	1	1.125	1	5.375	3.125	1.875	4	1	25	6	4	1	1	0	0	4	4	1	1	0	1	6	6
39	48	2	2.75	1	1	1	3.125	1	1	1	2.5	4	1	4	4	150	4	3	1	1	1	1	7	1	1	1	1	3	4	4
40	19	2	2.875	1.875	1.125	1.375	2.75	1.375	1.125	1	2.875	4	1	4	2	20	6	4	4	5	1	1	5	4	4	1	1	2	5	5
41	18	2	2	2.25	1.25	1.25	2.875	2.875	1.5	1.5	3.125	3.25	1	1.75	3	80	4	4	2	1	1	1	6	1	1	1	1	1	4	5
42	18	1	3.375	1	2.125	2.25	4	1	2.125	1	4.125	3.875	1.875	3.25	2	45	5	3	3	2	1	1	6	4	3	1	1	1	5	5
43	19	2	4	2	1.5	1.375	3.5	1	1.25	1	4.25	4.125	1.375	4	2	60	5	4	3	2	1	1	6	2	2	1	1	2	5	5
44	18	2	4.875	4.875	1.75	2.625	3.25	1.625	2.125	1.375	3.625	3.625	1.75	4	4	35	4	4	6	7	1	1	6	2	3	1	1	3	5	5
45	18	1	2.875	1.125	1.875	1.125	3	1.125	1.125	1	3.375	4	1.25	4	2	90	4	2	3	2	1	0	5	2	2	1	0	1	6	5
46	20	1	3.875	4.5	2.25	3.875	4.5	1.875	2.625	2.5	4.375	3.75	2.25	3.875	3	20	3	3	2	3	1	0	7	1	1	0	1	2	2	2
47	20	1	2.75	2.5	1.125	2.5	1.875	1	1.25	1.375	1.625	3.25	1.5	3.25	1	60	6	3	1	1	1	0	6	1	1	1	1	1	5	5
48	19	2	4.75	4.625	1.25	1.375	5.375	1.25	1.125	2.875	5.125	4	1	4	3	60	5	4	3	2	1	1	5	2	2	1	0	1	3	4
49	25	1	3.625	1.25	1	1	4.75	1	1	1	4.875	4	1	3.25	7	284	1	3	3	4	1	1	7	1	7	1	1	1	5	4
50	18	2	3.375	1	1.375	1.375	4	1	1	1	3.625	3.625	1	3.625	4	180	4	3	2	1	1	1	4	1	1	1	1	1	4	4
51	19	2	4.25	3	3.375	2.5	5.5	1.125	1.5	1	4	4	1.75	4	4	30	5	6	3	6	1	1	6	5	2	1	1	3	6	6
52	18	2	5.625	4.375	2.125	2.25	5.625	2.625	2.5	3.75	6.5	4.125	1.5	2.75	4	10	5	5	1	1	1	1	7	3	1	0	0	3	6	5
53	19	2	4.5	5	1.125	5	5.625	1	1.125	1	5.625	4	1.375	3.75	5	600	2	3	5	5	1	1	5	1	1	1	1	3	4	5
54	19	2	4.625	1.75	1.5	1.5	4.25	1.875	1	1	5.625	4.625	1	3.625	3	60	2	5	2	2	1	1	6	1	1	1	1	2	5	5
55	19	2	3.375	1.5	1	1.375	2.875	1	1	1	4	3.375	1.125	3.625	3	65	4	3	1	1	1	1	5	1	1	1	1	1	5	5
56	18	2	4.125	6	1.625	6.5	5	1.25	1.625	1.5	4.875	4	2.25	4	7	140	4	3	2	1	1	1	7	1	1	0	0	3	4	4
57	18	2	4.75	1	1.75	1	5.375	1	2.125	1	5	3.625	1.625	3.5	1	40	6	6	2	1	1	1	6	3	1	1	1	1	5	5
58	18	2	3.875	3.625	1	1	3.25	1	1	1	2.375	4	1.375	4	4	1	3	3	1	1	1	1	6	4	1	1	1	1	6	6
59	21	2	3.625	3	2.5	3.75	3.625	4	3.5	3.375	4	3.875	3.875	3.75	2	50	5	5	1	1	0	0	6	3	1	1	1	3	3	3
60	20	1	5.625	2.25	2.75	1.375	5.25	1.25	4.125	1.5	6.25	4	4	3.25	1	120	6	5	1	4	1	1	7	4	2	1	1	1	5	4
61	19	1	4.875	5.25	1	2.625	2.75	1	3.125	1.75	4	4	3	4	4	100	3	5	4	2	1	1	7	1	1	1	1	2	4	4
62	19	1	3.5	1.125	1.25	1.125	4.875	1.125	1.5	1.125	4.75	4	1.25	3.25	1	40	6	3	1	1	1	0	6	2	1	1	1	1	2	1
63	18	2	4.25	1	1	1	3.5	1	1	1	4	1	1.125	1	2	0	5	3	1	1	1	1	6	4	1	1	1	1	5	4
64	23	1	6.125	6	1	5.125	6	1.375	1.375	1.125	6.125	4	1.125	4	2	30	5	3	3	1	1	1	5	2	1	1	1	1	4	3
65	19	1	3.625	3.75	1.25	3.5	3	1.25	2.125	2.75	2.5	4	1.875	3.875	2	40	3	4	1	1	1	1	6	2	1	1	0	1	1	1
66	19	2	3.125	6.625	2.25	6.625	4.5	4.25	3	4	5.875	4	3.625	4	6	30	2	6	2	3	0	0	7	4	2	1	1	2	6	5
67	19	1	2.875	1	1	1	2.625	1	1	1	2.25	4	1	3.625	5	0	3	3	5	5	0	1	6	4	1	0	0	1	5	2
68	20	2	4.25	4.875	3.25	6.75	5.625	1.25	3.375	1.875	5.5	4	4.25	3.625	5	240	2	2	1	1	1	1	5	4	1	1	1	2	2	2
69	23	1	4.125	2.375	1.25	2.25	5.5	1.625	1.75	1.125	5	4	1.125	3.625	5	160	1	2	4	2	0	0	4	2	3	1	1	3	5	5
70	18	2	4.25	1	1	1	5.25	1	1	1	3.25	3.625	1	3.625	4	90	3	4	2	1	1	1	7	1	1	1	1	1	5	5
71	19	2	4.375	5.125	1.25	4.75	4.375	1	1.25	1	3.5	4	1.25	4	1	30	4	4	4	5	1	1	6	4	1	0	0	1	5	4
72	21	2	2.25	5.5	1.625	4.125	4.875	1.125	3.125	1.125	5.875	4	2.125	4	3	40	5	4	1	1	1	0	6	4	1	1	1	1	3	5
73	18	2	4.25	1.5	1.125	1.5	3.75	1	1.5	1	4.375	3.625	2	4	3	50	4	4	3	1	1	1	7	4	1	1	1	1	5	5
74	18	2	3.75	2	1	1.75	2.25	1	1	1	3	3.75	1.25	2.125	1	53	6	3	2	1	1	1	6	3	1	1	1	1	3	6
75	19	2	4.625	4.625	1	2.375	4	1	1.375	1	3.625	3.875	1.75	4	6	240	1	4	4	2	1	1	7	5	1	1	1	3	4	5
76	18	2	4.125	3	1.625	1.25	3.875	1.25	2	1.375	4.375	3.625	1.625	3.25	5	120	4	3	2	1	1	1	5	1	1	1	1	3	4	5
77	19	2	5.875	5.125	3	6	4.75	3.375	3.5	4.125	5.625	4	3.375	4	4	60	3	3	4	3	1	0	7	2	2	0	0	1	5	5
78	19	2	4.5	1.25	2.125	1	5	1.75	1.75	1.625	6	4.25	2.125	3.625	3	45	5	3	4	1	1	1	6	2	1	1	1	2	5	5
79	20	2	5.25	5.125	2.625	2.875	3.25	2.5	3.75	4.625	3	4	2.75	4	3	240	5	6	4	2	1	1	7	3	4	1	1	1	4	5
80	20	2	2.375	3.25	2.125	2.625	1.875	2.875	2.25	3.625	5.5	4.75	4.125	4	5	90	6	4	4	4	0	0	7	1	1	1	1	4	4	4
82	20	2	3.625	5.5	1.75	4.375	3.75	1.125	1.625	1	4.5	4.125	1.5	4	4	45	4	4	4	5	1	1	7	2	1	1	1	3	5	5
83	18	2	6.5	6.125	2.375	6.5	5.875	7	2.375	7	6.375	4	3.375	4	4	120	2	6	2	1	1	1	7	1	1	1	1	2	5	5
84	19	1	5	4.5	3.25	3	4	2	2.25	2	3.625	3.5	2.625	3.75	4	120	2	4	4	7	1	1	6	5	6	1	0	2	4	5
85	18	2	6.25	1	1.625	1	5.25	1	1.875	1	5.875	3.625	1.625	4	5	75	4	4	4	6	1	1	5	1	1	1	1	1	5	5
86	18	2	4.875	3.5	1.375	2.75	5.5	1	1.25	1	5.75	4.125	1.5	4	6	1440	1	4	3	1	1	1	7	1	1	1	1	3	5	6
87	20	2	2.625	1.625	1	3	2.375	1.375	1	2.25	2.5	3.125	1.5	2.875	3	780	4	5	2	1	0	1	4	1	1	1	1	2	1	4
88	19	2	4.25	4.125	1.25	1.25	2.125	1.5	1.25	1.5	3.25	3.625	1.25	3.5	3	15	2	3	2	1	1	1	5	2	1	1	1	1	2	3
89	19	1	2.125	1.375	1	1	3.75	1	1.5	1	4.25	3.375	1	2.25	1	80	7	6	1	1	1	1	6	3	1	1	1	2	4	4
90	18	2	5.875	5.25	3.625	4.625	4.625	1.625	4.625	1	4.25	3.625	4.125	4	6	180	2	4	4	3	1	1	6	5	5	1	1	4	4	5
91	20	2	3.625	1.5	2.375	2.125	2.375	1.5	3.25	1.875	4.5	2.875	2.625	2.25	1	240	5	5	1	1	1	1	7	4	1	1	1	1	1	1
92	19	2	3.5	2.75	1.125	2.625	2.5	1	1.5	1	3	4	1.375	3.75	3	60	4	2	4	1	1	1	4	4	1	1	1	1	5	5
93	20	2	3.75	2	1	1.25	4	1.625	1	1.5	4.125	4.25	1.375	4	2	180	5	5	3	5	1	1	7	1	7	1	1	2	6	6
94	20	2	5.25	1.625	2	1	4.875	1.375	1.625	1	4.875	4	3	3.25	5	180	5	5	1	1	1	1	7	1	1	1	1	1	6	6
95	20	1	5.125	5.875	4.75	6	4.375	6	3.5	6	5.25	4.25	2.75	4.25	5	90	5	5	4	2	1	1	7	3	2	1	1	1	5	5
96	20	1	3.125	2.125	1.25	2	3.25	1.875	1	1.125	4	2.5	1.125	2.125	2	15	5	5	4	3	1	1	6	3	1	1	1	1	3	3
97	18	2	2.75	1.125	1.25	1.375	3.125	1.125	1.125	1	4.5	2.5	2.875	2.5	4	55	2	2	5	3	1	1	7	1	1	1	1	1	5	1
98	19	2	4.5	4.5	2.5	4.625	4	2.625	3.125	2.875	4.25	4.125	2.875	3.875	5	40	3	4	4	3	1	1	6	2	2	1	1	2	4	5
99	21	2	3.875	2.125	2.75	1.875	4.125	1	1.375	1	5.75	3.625	2.25	4	2	20	3	4	1	3	1	0	7	2	4	1	0	2	3	4
100	18	2	2.5	1	2.5	1	3.625	1	2	1	3.25	4	2.5	4	1	150	5	3	2	3	1	1	5	3	4	1	1	1	5	5
101	19	1	4.625	2.5	1.375	1.25	4.5	1	1.125	1	4.125	3.625	1	3.625	3	120	1	4	2	1	1	0	6	4	1	0	1	2	5	5
102	18	2	5.25	4	1.875	5.25	5.5	1	1.5	1	6.625	4	1.75	4	3	180	3	6	3	1	1	1	7	3	1	1	1	1	4	5
103	18	2	3.375	6	1.75	6	3.375	2	1.375	1.625	3.75	4.125	1.625	3.75	1	25	6	5	3	2	1	1	7	1	5	1	1	3	5	6
105	19	1	4.375	1.125	1.75	1.625	4.625	1	1.75	1	4.75	3.25	2.375	3.625	4	30	4	4	3	1	1	1	5	3	3	1	1	3	4	4
107	19	2	3	1.25	1	1	4.75	1.125	1	1	4.375	3.875	1	3.625	6	120	1	5	4	5	1	1	7	2	1	1	1	2	6	6
108	19	2	2.5	1	1.625	1.375	2.75	1	1.125	1	2.75	4	1.25	3.625	2	47	5	3	4	1	1	0	7	2	1	1	1	1	4	4
109	21	1	3.625	5.5	2.625	5.25	5.375	1.125	2.875	4.375	6.375	4	2.625	4	3	120	5	3	1	6	0	0	5	3	3	1	1	3	3	4
110	19	2	3.25	1	1.25	1	5.875	1.375	1.25	1	4.125	3.625	1.875	3.625	1	120	5	6	4	2	1	1	5	3	2	1	1	1	3	3
111	20	2	3.625	1	1	1	5.125	1	1.125	1	5.375	3.75	1.375	4	5	300	1	5	3	1	1	1	7	4	1	1	1	1	6	5
112	18	1	5.75	2.75	3.875	2.25	5.5	2.625	3.5	2.75	4.875	3.375	3.25	3.375	4	20	3	2	4	2	0	0	5	2	2	1	0	1	2	3
